# Supplementary material for: Personal Freedom and Public Responsibility: Remaining Questions after First Case of HIV Transmission via Blood Transfusion in North Serbia
Source: Healthcare (Basel). 2022 Jul 27;10(8):1397. doi: 10.3390/healthcare10081397 (PMC9332804; doi:10.3390/healthcare10081397)
Supplement: Supplementary file 1 [file healthcare-10-01397-s001.zip]

Archive with 1 entries (1 files):
- healthcare-1816608-supplementary.pdf
